# Supplementary material for: Mitochondrial AtTrxo1 is transcriptionally regulated by AtbZIP9 and AtAZF2 and affects seed germination under saline conditions
Source: J Exp Bot. 2017 Feb 10;68(5):1025–38. doi: 10.1093/jxb/erx012 (PMC5441863; doi:10.1093/jxb/erx012)
Supplement: Supplementary Data [file erx012_Supplementary_Data.zip]

Archive with 1 entries (1 files):
- supplementary_figures_S1_S6_table_S1.pdf
